# Supplementary material for: Low-Frequency Electrical Stimulation of the Auricular Branch of the Vagus Nerve in Patients with ST-Elevation Myocardial Infarction: A Randomized Clinical Trial
Source: J Clin Med. 2025 Mar 10;14(6):1866. doi: 10.3390/jcm14061866 (PMC11943318; doi:10.3390/jcm14061866)
Supplement: Supplementary file 1 [file jcm-14-01866-s001.zip]

Archive with 1 entries (1 files):
- jcm-3496455-supplementary.pdf
